# Supplementary material for: Clinical Relevance of IFT140 Loss-of-Function Variants in Development of Renal Cysts
Source: Genes (Basel). 2025 Apr 22;16(5):472. doi: 10.3390/genes16050472 (PMC12111500; doi:10.3390/genes16050472)
Supplement: Supplementary file 1 [file genes-16-00472-s001.zip › TableS2.xlsx]

## Sheet: TableS2
ID_Study	Age at Test	Sex	Nr Hit	Gene	RefSeq	cDNA	Protein	Our Classification	Varsome Premium	ClinVar	gnomAD v.4.0	CADD	ADPKD database
BO-001	32	M	1	PKD1	NM_001009944.3	c.3742G>A	p.Gly1248Arg	4	LP	NA	NA	PS (28.5)	Absent
BO-002	49	M	1	PKD2	NM_000297.4	c.540_555dup	p.Arg186Glyfs*32	4	LP	NA	NA	NA	Absent
BO-003	44	M	1	PKD1	NM_001009944.3	c.1700C>T	p.Ser567Leu	3	LB	NA	0.0000111	BS (1.9)	Absent
BO-004	54	M	1	PKD2	NM_000297.4	c.1022T>A	p.Ile341Asn	4	LP	NA	NA	U (24.5)	Absent
BO-005	75	M	1	PKD1	NM_001009944.3	c.6011A>G	p.Tyr2004Cys	3	VUS	NA	NA	BS (23.1)	Absent
BO-006	52	M	1	PKD1	NM_001009944.3	c.3750del	p.Thr1251Profs*22	4	LP	NA	NA	NA	Absent
BO-007	66	M	1	PKD1	NM_001009944.3	c.11156G>A	p.Arg3719Gln	5	P	P	NA	PS (34)	LP
BO-008	36	F	2	PKD1	NM_001009944.3	c.7065+2_7065+4del_c.6605C>T	p.?_p.Ala2202Val	4_3	LP_VUS	NA_VUS	NA_0.0000343	NA_BM (17.1)	Absent_Absent
BO-009	62	M	0	Not informative
BO-010	49	M	1	PKD1	NM_001009944.3	c.12215_12216del	p.Ser4072Tyrfs*84	4	LP	LP	NA	NA	P
BO-011	74	F	1	PKD1	NM_001009944.3	c.6026C>T	p.Ser2009Leu	3	VUS	VUS	0.0000579	U (24.2)	VUS
BO-012	64	M	1	PKD1	NM_001009944.3	c.6739G>A	p.Ala2247Thr	3	VUS	VUS	0.0000201	U (23.2)	Absent
BO-013	15	M	1	PKD1	NM_001009944.3	ETDEL_(chr16:2187381-2187464,hg19)		5	P	NA	NA	NA	Absent
BO-014	61	F	1	PKD1	NM_001009944.3	c.10532_10535del	p.Leu3511ArgfsTer15	4	LP	NA	NA	NA	Absent
BO-015	33	M	1	PKD2	NM_000297.4	c.1960C>T	p.Arg654Ter	5	P	P	NA	PS (38)	P
BO-016	82	F	1	PKD2	NM_000297.4	c.1961G>A	p.Arg654Gln	3	VUS	NA	NA	PS (27.2)	Absent
BO-017	37	M	1	PKD1	NM_001009944.3	c.679C>T	p.Gln227Ter	5	P	NA	NA	PS (35)	P
BO-018	32	F	1	PKD1	NM_001009944.3	c.4796dupA	p.Tyr1599Ter	4	LP	NA	NA	NA	P
BO-019	69	M	1	PKD1	NM_001009944.3	c.6899G>T	p.Cys2300Phe	4	LP	NA	NA	PM (32)	Absent
BO-020	33	F	1	PKD1	NM_001009944.3	c.11854C>T	p.Arg3952Cys	3	VUS	NA	0.0000157	U (25.2)	Absent
BO-021	84	M	1	PKD2	NM_000297.4	etdel_chr4:88928870-88940769,hg19		5	P	NA	NA	NA	Absent
BO-022	46	M	1	ALG8	NM_024079.5	c.802C>T	p.Arg268Ter	5	P	P	0.00000797	PS (41)	NA
BO-023	34	M	1	PKD1	NM_001009944.3	c.10829T>C	p.Leu3610Pro	3	VUS	NA	NA	U (24.4)	VUS
BO-024	52	M	0	Not informative
BO-025	68	F	1	PKD2	NM_000297.4	ETDEL_INTEROGENE		5	P	NA	NA	NA	Absent
BO-026	67	M	1	PKD1	NM_001009944.3	c.11014C>T	p.Arg3672Trp	3	VUS	VUS	0.0000311	U (24.1)	Absent
BO-027	51	F	0	Not informative
BO-028	59	F	1	PKD2	NM_000297.4	c.1094+1delGTAA	p.?	5	P	LP	NA	NA	Absent
BO-029	54	M	0	Not informative
BO-030	41	F	2	PKD1	NM_001009944.3	c.4797C>A_c.12051G>C	p.Tyr1599Ter_p.Lys4017Asn	5_3	P_VUS	P_VUS	NA_0.0000568	PS(42)_U (23.5)	P_Absent
BO-031	38	F	1	PKD1	NM_001009944.3	c.5014_5015del	p.Arg1672GlyfsTer98	5	P	P	NA	NA	P
BO-032	4	M	1	PKD1	NM_001009944.3	c.9404C>T	p.Thr3135Met	4	LP	LP	NA	U (25.1)	LP
BO-033	14	F	1	PKD1	NM_001009944.3	c.8537C>T	p.Thr2846Ile	3	VUS	NA	NA	U (24.2)	LP
BO-034	28	F	1	DNAJB11	NM_016306.6	c.532delA	p.Thr178ProfsTer10	4	LP	NA	NA	NA	Absent
BO-035	55	F	2	PKD1	NM_001009944.3	c.2098-2_2109del14_c.9739C>T	p.?_p.Arg3247Cys	5	P_LP	NA_VUS	NA_0.000015	NA_PM (30)	Absent_Absent
BO-036	63	M	0	Not informative
BO-037	44	F	1	PKD1	NM_001009944.3	c.2866del	p.Val956TrpfsTer20	4	LP	NA	NA	NA	Absent
BO-038	36	M	1	PKD2	NM_000297.4	c.1094+1G>T	p.?	4	LP	NA	NA	PS (35)	P
BO-039	33	M	1	PKD1	NM_001009944.3	c.4797C>A	p.Tyr1599Ter	5	P	P	NA	PS (42)	P
BO-040	52	M	1	PKD1	NM_001009944.3	c.7422del	p.Ser2475LeufsTer145	4	LP	NA	NA	NA	Absent
BO-041	49	F	1	PKD1	NM_001009944.3	c.812C>A	p.Ala271Asp	3	VUS	NA	NA	BM (21.2)	Absent
BO-042	61	F	1	PKD2	NM_000297.4	c.2614C>T	p.Arg872Ter	5	P	P	0.00000398	PS (45)	P
BO-043	77	M	0	Not informative
BO-044	36	F	1	PKD1	NM_001009944.3	c.194T>A	p.Ile65Asn	3	VUS	NA	NA	BM (18.7)	Absent
BO-045	59	F	1	PKD1	NM_001009944.3	c.3295+2T>C	p.?	4	LP	NA	NA	PM (32)	P
BO-046	35	F	1	PKD1	NM_001009944.3	c.3262G>T	p.Glu1088Ter	5	LP	NA	NA	PS (45)	Absent
BO-047	19	M	1	PKD1	NM_001009944.3	c.9128G>A	p.Cys3043Tyr	4	LP	NA	NA	PS (27.1)	Absent
BO-048	46	F	2	PKD2_PKD1	NM_000297.4_NM_001009944.3	c.637C>T_c.7612G>A	p.Arg213Ter_p.Val2538Met	5_3	P_VUS	P_VUS	NA_0.0000375	PS (38)_BS (22.6)	P_Absent
BO-049	40	M	1	IFT140	NM_014714.4	c.2399+1G>T	p.?	5	P	P	0.0000557	PS (35)	NA
BO-050	57	F	1	DNAJB11	NM_016306.6	c.456+3_456+6del	p.?	3	VUS	NA	NA	NA	NA
BO-051	29	M	1	PKD2	NM_000297.4	c.1449dup	p.Ile484TyrfsTer42	5	P	NA	NA	NA	Absent
BO-052	43	M	0	Not informative
BO-053	75	F	0	Not informative
BO-054	53	M	1	PKD2	NM_000297.4	c.496A>T	p.Ser166Cys	3	VUS	VUS	NA	BM (21.7)	Absent
BO-055	32	F	1	PKD1	NM_001009944.3	c.4551C>A	p.Tyr1517Ter	5	P	NA	NA	PS (39)	Absent
BO-056	51	F	1	PKD1	NM_001009944.3	c.11383T>G	p.Trp3795Gly	3	VUS	NA	NA	BS (23.1)	Absent
BO-057	49	F	1	PKD1	NM_001009944.3	c.5096C>A	p.Ala1699Asp	4	LP	NA	NA	U (25.5)	Absent
BO-058	75	M	0	Not informative
BO-059	33	F	1	PKD2	NM_000297.4	c.974G>A	p.Arg325Gln	5	P	P	NA	BM(20.3)	LP
BO-060	5	M	1	PKD1	NM_001009944.3	c.9107C>T	p.Thr3036Ile	4	LP	NA	NA	U (24.7)	LP
BO-061	42	M	1	PKD1	NM_001009944.3	c.9412G>A	p.Val3138Met	4	LP	VUS	0.00000812	U (25.2)	LP
BO-062	60	M	1	PKD1	NM_001009944.3	c.2534T>C	p.Leu845Ser	4	LP	VUS	0.00000435	U (24)	LP
BO-063	16	M	1	PKD1	NM_001009944.3	c.4551C>A	p.Tyr1517Ter	5	P	NA	NA	PS (39)	Absent
BO-064	60	F	1	IFT140	NM_014714.4	c.4267G>A	p.Val1423Met	3	VUS	VUS	0.0000252	U (24.3)	NA
BO-065	6	M	1	PKD1	NM_001009944.3	c.9377C>T	p.Thr3126Ile	4	P	LP	NA	PS (28.2)	LP
BO-066	16	M	1	PKD1	NM_001009944.3	c.12489_12490del	p.Arg4164Leufs*45	5	P	P	NA	NA	Absent
BO-067	15	F	1	PKD1	NM_001009944.3	ETDEL_chr16:2154542-2154605,hg19		5	P	NA	NA	NA	NA
BO-068	28	F	0	Not informative
BO-069	56	M	1	PKD1	NM_001009944.3	c.5093G>C	p.Arg1698Pro	3	VUS	VUS	NA	U (24.7)	Absent
BO-070	24	F	1	PKD1	NM_001009944.3	c.12240G>A	p.Trp4080Ter	5	P	NA	NA	PS (42)	P
BO-071	63	M	1	IFT140	NM_014714.4	c.2545_2554del	p.Val849TrpfsTer24	4	LP	NA	NA	NA	NA
BO-072	76	M	1	PKD1	NM_001009944.3	c.10405+9G>A	p.?	3	LB	NA	0.0000566	BS (10.1)	Absent
BO-073	12	F	1	PKD1	NM_001009944.3	c.3540delC	p.Tyr1181MetfsTer17	4	LP	NA	NA	NA	Absent
BO-074	54	M	2	PKD2_PKD1	NM_000297.4_NM_001009944.3	c.1960C>T_c.5038G>A	p.Arg654Ter_p.Gly1680Ser	5_3	P_VUS	P_NA	NA_0.0000125	PS (38)_U (24.2)	P_Absent
BO-075	69	F	0	Not informative
BO-076	57	F	1	PKD1	NM_001009944.3	c.10707_10724del	p.Ala3571_Val3576del	4	LP	NA	NA	NA	Absent
BO-077	46	F	0	Not informative
BO-078	73	F	1	PKD2	NM_000297.4	c.2614C>T	p.Arg872Ter	5	P	P	0.00000398	PS (45)	P
BO-079	51	M	1	PKD1	NM_001009944.3	c.11713-2A>T	p.?	4	LP	NA	NA	PM (31)	Absent
BO-080	21	M	1	PKD1	NM_001009944.3	c.4177C>T	p.Gln1393Ter	5	P	P	NA	PS (38)	Absent
BO-081	64	M	1	PKD2	NM_000297.4	c.1784_1785del	p.Lys595ArgfsTer30	5	P	NA	NA	NA	Absent
BO-082	29	F	1	PKD1	NM_001009944.3	c.2579dupG	p.Trp861LeufsTer11	4	LP	NA	NA	NA	Absent
BO-083	71	M	1	PKD1	NM_001009944.3	c.10232G>C	p.Trp3411Ser	3	VUS	NA	0.0000252	BS (22.1)	VUS
BO-084	53	M	1	PKD1	NM_001009944.3	c.7570_7572del	p.Glu2524del	4	LP	LP	NA	NA	Absent
BO-085	53	M	1	PKD1	NM_001009944.3	c.9134C>A	p.Thr3045Asn	3	VUS	NA	NA	U (25.3)	Absent
BO-086	69	F	2	PKD1_ALG8	NM_001009944.3_NM_024079.5	c.4814G>T_c.1090C>T	p.Gly1605Val_p.Arg364Ter	3_5	VUS_P	NA_P	NA_0.0000557	PS (27)_PS (42)	Absent_NA
BO-087	55	F	1	PKD1	NM_001009944.3	c.8560C>T	p.Gln2854Ter	5	P	P	NA	PS (48)	P
BO-088	36	M	1	PKD1	NM_001009944.3	c.6454dup	p.Asp2152GlyfsTer23	5	P	NA	NA	NA	P
BO-089	88	M	0	Not informative
BO-090	66	F	1	ALG9	NM_001077690.1	c.1599C>A	p.Cys533Ter	3	VUS	NA	NA	PS (38)	NA
BO-091	68	M	0	Not informative
BO-092	41	M	0	Not informative
BO-093	54	F	1	PKD2	NM_000297.4	c.878G>A	p.Trp293Ter	4	LP	NA	NA	PS (38)	Absent
BO-094	22	M	2	PKD1	NM_001009944.3	c.4835C>T_c.9447C>G	p.Thr1612Met_p.Ser3149Arg	3_3	VUS_VUS	VUS_VUS	0.0000842_NA	U (24.5)_BM (16.6)	LB_Absent
BO-095	30	F	1	PKD1	NM_001009944.3	c.6643C>T	p.Arg2215Trp	4	LP	LP	0.00000836	PM (29.8)	VUS
BO-096	56	M	1	PKD1	NM_001009944.3	c.12448C>T	p.Arg4150Cys	3	VUS	VUS	NA	PS (28.2)	LP
BO-097	39	F	0	Not informative
BO-098	58	F	1	PKD1	NM_001009944.3	c.8309A>T	p.Asn2770Ile	4	LP	NA	NA	U (25.2)	LP
BO-099	52	M	1	PKD1	NM_001009944.3	c.6964_6988del	p.Thr2322TrpfsTer11	4	LP	NA	NA	NA	Absent
BO-100	81	M	0	Not informative
BO-101	59	M	1	IFT140	NM_014714.4	c.2880G>A	p.Trp960Ter	4	LP	NA	NA	PS (49)	NA
BO-102	4	F	1	PKD1	NM_001009944.3	etdel_(chr16:2186148-2187464,hg19)		5	P	NA	NA	NA	Absent
BO-103	45	M	1	PKD1	NM_001009944.3	c.9025G>A	p.Gly3009Ser	3	VUS	NA	0.0000121	U (24.1)	Absent
BO-104	36	M	1	PKD1	NM_001009944.3	c.6487C>T	p.Arg2163Ter	5	P	P	NA	PS (49)	P
BO-105	27	M	1	PKD1	NM_001009944.3	c.4551C>A	p.Tyr1517Ter	5	P	NA	NA	PS (39)	Absent
BO-106	59	F	1	PKD1	NM_001009944.3	c.10652C>T	p.Pro3551Leu	3	VUS	VUS	0.0000247 3	U (24)	Absent
BO-107	72	M	1	DNAJB11	NM_016306.6	c.716T>G	p.Leu239Ter	3	VUS	NA	NA	PS (40)	NA
BO-108	64	F	0	Not informative
BO-109	27	F	3	PKD1	NM_001009944.3	c.6010T>A_c.7510G>T_c.12350T>C	p.Tyr2004Asn_p.Ala2504Ser_p.Leu4117Pro	4_3_3	LP_VUS_VUS	NA_NA_NA	NA_NA_0.00000408	U (23.6)_BS (10.2)_ U (23.8)	Absent_Absent_Absent
BO-110	58	F	1	ALG8	NM_024079.5	c.265del	p.Met89CysfsTer2	4	LP	NA	NA	NA	NA
BO-111	40	F	1	PKD1	NM_001009944.3	c.1439_1445del	p.Pro480ArgfsTer76	4	LP	NA	NA	NA	NA
BO-112	53	F	1	ALG9	NM_001077690.1	c.694G>C	p.Ala232Pro	3	VUS	VUS	0.000289	U (24.7)	NA
BO-113	53	F	1	PKD1	NM_001009944.3	c.5014_5015del	p.Arg1672GlyfsTer98	5	P	P	NA	NA	P
BO-114	72	M	1	LRP5	NM_002335.4	c.3562C>T	p.Arg1188Trp	4	LP	LP	0.00000799	U (24.3)	NA
BO-115	63	M	0	Not informative
BO-116	47	F	1	PKD1	NM_001009944.3	c.9398-2A>G	p.?	5	P	P	NA	PS (33)	Absent
BO-117	22	M	1	PKD1	NM_001009944.3	c.8311G>A	p.Glu2771Lys	5	P	P	NA	PM (29.5)	LP
BO-118	58	F	2	PKD1	NM_001009944.3	c.8293C>T_c.10043G>A	p.Arg2765Cys_p.Arg3348Gln	3_3	B_LB	VUS_VUS	0.00467_0.000305	PS (27.8)_PS (26.1)	VUS_VUS
BO-119	46	F	2	PKD1_ALG8	NM_001009944.3_NM_024079.5	c.9499A>T_c.852C>G	p.Ile316Phe_p.Asn284Lys	3_4	VUS_LP	VUS_NA	0.000994_0.00000398	U (23.7)_U (24.7)	Absent_NA
BO-120	48	F	1	PKD1	NM_001009944.3	c.393_394del	p.Cys131TrpfsTer47	5	P	NA	NA	NA	P
BO-121	32	F	1	PKD1	NM_001009944.3	c.7391G>A	p.Arg2464His	3	VUS	NA	0.0000682	BS (22.8)	LB
BO-122	69	M	1	PKD1	NM_001009944.3	c.9443G>A	p.Arg3148Gln	3	VUS	VUS	0.0000203	BS (22.6)	Absent
BO-123	13	F	1	PKD1	NM_001009944.3	c.10199T>A	p.Leu3400Ter	4	LP	NA	NA	PS (48)	Absent
BO-124	47	F	1	PKD2	NM_000297.4	c.2533C>T	p.Arg845Ter	5	P	P	0.00000796	PS (42)	P
BO-125	56	M	1	PKD1	NM_001009944.3	c.6908C>T	p.Ser2303Leu	3	VUS	NA	0.0000373	U (25.3)	Absent
BO-126	16	M	1	IFT140	NM_014714.4	c.2880G>A	p.Trp960Ter	4	LP	NA	NA	PS (49)	NA
BO-127	30	F	1	PKD2	NM_000297.4	ET_DEL:chr4:88928886-88996706,hg19		5	P	NA	NA	NA	Absent
BO-128	67	F	1	PKD1	NM_001009944.3	c.12124C>T	p.Gln4042Ter	5	P	P	NA	PS (52)	P
BO-129	77	M	0	Not informative
BO-130	56	F	0	Not informative
BO-131	15	F	1	PKD1	NM_001009944.3	c.10700dup	p.Val3568ysfsTer59	4	LP	NA	NA	NA	Absent
BO-132	67	F	1	PKD2	NM_000297.4	c.942dup	p.Leu315AlafsTer26	4	LP	NA	NA	NA	Absent
BO-133	67	F	1	PKD1	NM_001009944.3	c.3467dup	p.Val1157CysfsTer54	4	LP	NA	NA	NA	Absent
BO-134	59	F	1	PKD1	NM_001009944.3	c.4593T>A	p.Asn1531Lys	3	VUS	NA	NA	BM (17.9)	Absent
BO-135	61	M	1	PKD1	NM_001009944.3	c.4759C>T	p.Arg1587Cys	3	VUS	VUS	0.000168	PS (28.7)	Absent
BO-136	44	F	1	PKD1	NM_001009944.3	c.5923C>T	p.Gln1975Ter	5	P	P	NA	PS (37)	P
BO-137	49	F	1	PKD1	NM_001009944.3	c.4551C>A	p.Tyr1517Ter	5	P	NA	NA	PS (39)	Absent
BO-138	54	F	2	PKD1	NM_001009944.3	c.412C>T_c.1139G>A	p.Arg138Ter_p.Arg380His	5_3	P_VUS	P_NA	NA_0.000022	PS (33)_BS (22.3)	P_Absent
BO-139	72	F	0	Not informative
BO-140	45	M	1	PKD2	NM_000297.4	c.2614C>T	p.Arg872Ter	5	P	P	0.00000398	PS (45)	P
BO-141	15	M	1	PKD1	NM_001009944.3	c.3786T>A	p.His1262Gln	4	LP	NA	NA	BS (14.6)	Absent
BO-142	19	M	1	PKD1	NM_001009944.3	c.4550dup	p.Tyr1517Ter	5	P	NA	NA	NA	P
BO-143	24	M	1	PKD1	NM_001009944.3	c.7492T>A	p.Trp2498Arg	4	LP	NA	NA	PS (28.7)	Absent
BO-144	62	M	0	Not informative
BO-145	58	F	1	PKD1	NM_001009944.3	c.4521G>A	p.Trp1507Ter	5	P	NA	NA	PS (35)	P
BO-146	43	M	1	PKD1	NM_001009944.3	c.10822-1G>A	p.?	4	LP	NA	NA	PS (33)	Absent
BO-147	79	F	1	PKD1	NM_001009944.3	c.9412G>A	p.Val3138Met	4	LP	VUS	0.00000812	U (25.2)	LP
BO-148	76	F	1	PKD1	NM_001009944.3	c.7909C>T	p.Gln2637Ter	5	P	NA	NA	PS (45)	P
BO-149	64	F	0	Not informative
BO-150	10	M	0	Not informative
BO-151	51	M	1	IFT140	NM_014714.4	c.2543G>A	p.Arg848His	3	VUS	VUS	0.0000414	BM (19.4)	NA
BO-152	67	F	0	Not informative
BO-153	41	M	1	PKD1	NM_001009944.3	c.3346C>T	p.Gln1116Ter	5	P	P	NA	PS (38)	Absent
BO-154	41	M	1	PKD1	NM_001009944.3	c.974A>G	p.Tyr325Cys	4	LP	VUS	NA	BM (20.2)	LP
BO-155	34	F	0	Not informative
BO-156	52	M	0	Not informative
BO-157	46	M	0	Not informative
BO-158	60	F	1	PKD1	NM_001009944.3	c.9201+5delG	p.?	3	VUS	NA	NA	NA	Absent
BO-159	46	M	1	PKD1	NM_001009944.3	c.12004-2A>G	p.?	5	P	P	NA	PM (32)	P
BO-160	68	F	0	Not informative
BO-161	60	M	1	PKD1	NM_001009944.3	c.5014_5015del	p.Arg1672GlyfsTer98	5	P	P	NA	NA	P
BO-162	54	F	1	PKD2	NM_000297.4	c.2614C>T	p.Arg872Ter	5	P	P	0.00000398	PS (45)	P
BO-163	47	M	1	PKD1	NM_001009944.3	c.11412-2A>C	p.?	5	LP	P	NA	PM (32)	Absent
BO-164	42	M	1	PKD2	NM_000297.4	ET_DEL:chr4:88928886-88996706,hg19		5	P	NA	NA	NA	Absent
BO-165	62	F	1	PKD1	NM_001009944.3	c.7118G>A	p.Cys2373Tyr	4	LP	NA	NA	PS (26.7)	LP
BO-166	46	M	0	Not informative
BO-167	81	F	2	PKD1	NM_001009944.3	c.194T>A_c.7792G>A	p.Ile65Asn_p.Gly2598Arg	3_3	VUS_VUS	NA_NA	NA_NA	BM (18.7)_BM (17.3)	Absent_Absent
BO-168	5	F	1	PKD1	NM_001009944.3	c.8016+1G>A	p.?	5	P	LP	NA	PS (33)	Absent
BO-169	38	F	1	PKD1	NM_001009944.3	c.856_862del	p.Gly287_Gln288delinsTer	5	P	P	NA	NA	Absent
BO-170	60	M	1	PKD1	NM_001009944.3	c.7288C>T	p.Arg2430Ter	5	P	P	NA	PS (45)	P
BO-171	61	M	1	PKD1	NM_001009944.3	c.9914_9915del	p.Ser3305CysfsTer84	5	LP	P	NA	NA	Absent
BO-172	25	F	1	PKD1	NM_001009944.3	c.8017-2_8017-1del	p.?	5	P	P	NA	NA	P
BO-173	7	M	1	PKD1	NM_001009944.3	c.9499A>T	p.Ile167Phe	3	VUS	VUS	0.000994	U (23.7)	Absent
BO-174	0	F	0	Not informative
BO-175	11	F	1	PKD1	NM_001009944.3	ET_DEL:chr16:2139453-2147892,hg19		5	P	NA	NA	NA	Absent
BO-176	22	F	1	PKD1	NM_001009944.3	c.4309_4310dup	p.Asp1437GlufsTer8	4	LP	NA	NA	NA	Absent
BO-177	71	F	0	Not informative
BO-178	50	M	1	IFT140	NM_014714.4	c.2682delCinsAA	p.His894GlnfsTer58	5	P	P	NA	NA	NA
BO-179	1	M	1	PKD1	NM_001009944.3	c.194T>A	p.Ile65Asn	3	VUS	NA	NA	BM (18.7)	Absent
BO-180	48	M	1	PKD1	NM_001009944.3	c.5449G>A	p.Val1817Met	3	VUS	VUS	0.0000732	BS (23)	VUS
BO-181	2	M	1	PKD1	NM_001009944.3	c.5038G>A	p.Gly1680Ser	3	VUS	NA	0.0000125	U (24.2)	Absent
BO-182	10	F	1	PKD1	NM_001009944.3	c.6040C>T	p.Gln2014Ter	5	P	P	NA	PS (42)	P
BO-183	78	M	1	IFT140	NM_014714.4	c.20_21insT	p.Gln8ProfsTer82	4	LP	NA	NA	NA	NA
BO-184	72	F	1	PKD1	NM_001009944.3	c.4379T>G	p.Val1460Gly	4	LP	LP	NA	U (24.3)	LP
BO-185	76	F	0	Not informative
BO-186	80	F	1	PKD2	NM_000297.4	c.1960C>T	p.Arg654Ter	5	P	P	NA	PS (38)	P
BO-187	12	F	2	PKD1_HNF1B	NM_001009944.3_NM_000458.4	c.6653_6655del_ c.643G>A	p.Leu2218del_p.Gly215Arg	4_3	LP_VUS	LP_VUS	NA_NA	NA_PS (26.5)	Absent_NA
BO-188	58	F	1	PKD1	NM_001009944.3	c.5995G>A	p.Gly1999Ser	4	P	LP	NA	U (23.6)	LP
BO-189	25	F	1	PKD1	NM_001009944.3	c.4593T>A	p.Asn1531Lys	3	VUS	NA	NA	BM (17.9)	Absent
BO-190	53	F	1	PKD1	NM_001009944.3	c.12682C>T	p.Arg4228Ter	5	LP	P	0.00000408	PS (49)	P
BO-191	2	F	0	Not informative
BO-192	75	M	1	PKD1	NM_001009944.3	c.7516G>A	p.Ala2506Thr	3	VUS	VUS	0.0000501	BS (15.6)	LB
BO-193	78	M	0	Not informative
BO-194	64	F	2	PKD1	NM_001009944.3	c.8017-2_8017-1del_ c.6404C>T	p.?_p.Ala2135Val	5_3	P_VUS	P_VUS	NA_0.0000328	NA_NA	P_Absent
BO-195	71	M	0	Not informative
BO-196	26	F	1	PKD1	NM_001009944.3	c.6727_6728del	p.Gln2243GlufsTer18	5	P	P	NA	NA	P
BO-197	50	M	1	DNAJB11	NM_016306.6	c.532del	p.Thr178ProfsTer10	4	LP	NA	NA	NA	NA
BO-198	76	M	1	PKD2	NM_000297.4	c.2642T>A	p.Leu881Gln	3	VUS	NA	NA	PM (29.1)	Absent
BO-199	57	F	2	IFT140_PKD1	NM_014714.4_NM_001009944.3	c.2500C>T_ c.2411A>G	p.Arg834Ter_p.Asn804Ser	5_3	P_VUS	P_NA	0.00000444_NA	PS (42)_BS (14.9)	NA_Absent
BO-200	49	M	1	PKD1	NM_001009944.3	c.4551C>A	p.Tyr1517Ter	5	P	P	NA	PS (39)	Absent
BO-201	46	M	0	Not informative
BO-202	39	F	1	PKD1	NM_001009944.3	c.5830G>A	p.Gly1944Arg	4	LP	VUS	0.000179	U (25.5)	VUS
BO-203	73	M	0	Not informative
BO-204	66	F	1	PKD2	NM_000297.4	c.118del	p.Leu40SerfsTer77	4	LP	NA	NA	NA	Absent
BO-205	66	F	1	PKD1	NM_001009944.3	c.8100del	p.Glu2701ArgfsTer7	4	LP	NA	NA	NA	Absent
BO-206	47	F	1	PKD2	NM_000297.4	c.1960C>T	p.Arg654Ter	5	P	P	NA	PS (38)	P
BO-207	60	M	1	IFT140	NM_014714.4	c.2500C>T	p.Arg834Ter	5	P	P	0.00000444	PS (42)	NA
BO-208	73	M	0	Not informative
BO-209	61	M	0	Not informative
BO-210	0	F	0	Not informative
BO-211	53	M	1	PKD1	NM_001009944.3	c.5995G>A	p.Gly1999Ser	5	P	LP	NA	U (23.6)	LP
BO-212	46	F	0	Not informative
BO-213	64	M	1	IFT140	NM_014714.4	c.2399+1G>T	p.?	5	P	P	0.0000557	PS (35)	NA
BO-214	54	F	1	IFT140	NM_014714.4	c.1863_1866del	p.Glu623ArgfsTer20	5	P	P	0.00000398	NA	NA
BO-215	74	M	1	IFT140	NM_014714.4	c.1501C>T	p.Arg501Ter	5	P	P	0.00000398	PS (39)	NA
BO-216	67	F	2	IFT140	NM_014714.4	c.919C>T_c.2797G>A	p.Arg307Ter_p.Glu933Lys	5_3	P_VUS	P_VUS	0.00000398_0.000128	PS (38)_PS (28,2)	NA
BO-217	49	F	1	IFT140	NM_014714.4	c.2766_2768+1del	p.?	5	P	LP	0.0000539	NA	NA
BO-218	71	F	1	IFT140	NM_014714.4	c.1501C>T	p.Arg501Ter	5	P	P	0.00000398	PS (39)	NA
